# Supplementary material for: Influencing factors and improvement paths of manufacturing innovation performance: Configuration analysis based on TOE framework
Source: PLoS One. 2023 Nov 20;18(11):e0294630. doi: 10.1371/journal.pone.0294630 (PMC10659168; doi:10.1371/journal.pone.0294630)
Supplement: S1 Data — (CSV) [file pone.0294630.s001.csv]

	MIP	R&DC	TAC	P	CSR	GS	MC
Full Affiliation	708.6	0.58511	0.19424	2.79597	27.07	8.482774	0.4946124
Crossover	62	0.2148	0.0723	1.44174	22.08	7.3642	0.188409
Incomplete Affiliation	10.4	0.09854	0.03958	1.151538	8.341	6.739339	0.0734276
