# Supplementary material for: Influencing factors and improvement paths of manufacturing innovation performance: Configuration analysis based on TOE framework
Source: PLoS One. 2023 Nov 20;18(11):e0294630. doi: 10.1371/journal.pone.0294630 (PMC10659168; doi:10.1371/journal.pone.0294630)
Supplement: S2 Data — (CSV) [file pone.0294630.s002.csv]

ID	name	MIP	R&DC	TAC	P	CSR	GS	MC
1	TCL Technology Group Corporation	1	0.23	0.58	0.05	0.77	0.99	0.08
2	Guangdong Fenghua Advanced Technology(Holding)Co., Ltd	0.4	0.25	0.15	0.45	0.42	0.88	0.54
3	Guizhou Space Appliance Co., Ltd	0.73	0.58	0.67	0.55	0.38	0.71	0.61
4	SUZHOU GOOD-ARK ELECTRONICS CO., LTD	0.13	0.64	0.09	0.1	0.43	0.21	0.18
5	COSTAR GROUP CO., LTD	0.28	0.05	0.19	0.05	0.26	0.75	0.08
6	Goertek Inc	1	0.13	0.27	0.07	0.76	0.93	0.16
7	Shenzhen Fastprint Circuit Tech Co., Ltd	0.55	0.12	0.23	0.501	0.46	0.35	0.5
8	Guangzhou Haige Communications Group Incorporated Company	0.61	0.62	0.82	0.57	0.85	0.85	0.71
9	Huizhou China Eagle Electronic Technology Inc	0.501	0.11	0.08	0.19	0.2	0.37	0.29
10	Suntak Technology Co.,Ltd	0.52	0.13	0.26	0.3	0.7	0.72	0.43
11	Netac Technology Co.,Ltd	0.07	0.59	0.01	0.05	0.96	0.07	0.05
12	Shenzhen Sunway Communication Co.,Ltd	0.81	0.51	0.64	0.48	0.6	0.95	0.62
13	Wuhan Tianyu Information Industry Co.,Ltd	0.18	0.8	0.73	0.17	0.03	0.58	0.05
14	Zhejiang Yonggui Electric Equipment Co.,Ltd	0.54	0.27	0.57	0.57	0.12	0.45	0.41
15	Synthesis Electronic Technology Co.,Ltd	0.53	0.89	0.86	0.57	0.03	0.61	0.15
16	Shenzhen FRD Science&Technology Co.,Ltd	0.59	0.21	0.41	0.2	0.2	0.83	0.21
17	Xiamen Guangpu Electronics Co.,Ltd	0.501	0.43	0.12	0.53	0.46	0.16	0.58
18	Sihui Fuji Electronics Technology Co.,Ltd	0.03	0.13	0.09	0.53	1	0.05	0.68
19	Anker Innovations Technology Co.,Ltd	0.72	0.89	0.26	0.68	0.9	0.66	0.37
20	Shenzhen HuiChangDa(HCD)Technology Co.,LTD	0.08	0.09	0.06	0.56	0.79	0.04	0.69
21	Triumph Science&technology CO.,LTD	0.51	0.01	0.23	0.06	0.17	0.9	0.11
22	Sanan Optoelectronics Co.,Ltd	0.83	0.32	0.72	0.23	0.34	0.98	0.26
23	CIG Shanghai Co.,Ltd	0.53	0.88	0.89	0.05	0.02	0.13	0.02
24	Guangdong Champion Asia Electronics Co.,Ltd	0.51	0.06	0.17	0.18	0.34	0.33	0.22
25	Bomin Electronics Co.,Ltd	0.13	0.1	0.06	0.15	0.64	0.56	0.32
26	Ningbo Ronbay New Energy Technology Co.,Ltd	0.13	0.19	0.04	0.04	0.25	0.27	0.06
27	Appotronics Corporation Limited	0.9	0.69	0.69	0.39	0.62	0.69	0.25
28	MONTAGE TECHNOLOGY CO.,LTD	0.17	0.98	0.91	0.99	1	0.9	0.98
29	Anji Microelectronics Technology(shanghai)co.,Ltd	0.41	0.85	0.97	0.81	0.82	0.33	0.86
30	Shenzhen Transsion Holdings CO.,LTD	0.97	0.09	0.02	0.27	0.92	0.95	0.16
31	Wuhan Xingtu Xinke Electronics Co.,Ltd	0.04	0.9	0.96	0.92	0.63	0.24	0.74
32	Amethystum Storage Technology Co.,Ltd	0.39	0.71	0.85	0.72	0.33	0.17	0.83
33	Suzhou Shihua New Material Technology Co.,Ltd	0.09	0.53	0.22	0.94	0.86	0.02	0.96
34	Willfar Information Technology Co.,Ltd	0.56	0.9	0.6	0.57	0.87	0.67	0.72
35	National Silicon Industry Group Co.,Ltd	0.57	0.68	0.501	0.05	0.53	0.92	0.01
36	Guangdong Leadyo Chip Test Corporation	0.13	0.33	0.65	0.71	0.45	0.06	0.78
37	Shenzhen Qingyi Photomask Limited	0.04	0.36	0.11	0.501	0.45	0.2	0.57
38	Beijing Bayi Space Lcd Technology Co.,Ltd	0.53	0.501	0.15	0.74	0.94	0.17	0.8
39	Autel Intelligent Technology Corp.,Ltd	0.85	0.88	0.93	0.95	0.59	0.76	0.92
40	Hangzhou Hopechart IoT Technology Co., Ltd	0.51	0.95	0.94	0.73	0.43	0.45	0.8
41	Chengdu M&S Electronics Technology Co.,Ltd	0.1	0.74	0.81	0.95	0.73	0.05	0.94
42	Henan Shijia Photons Technology Co.,Ltd	0.26	0.1	0.63	0.29	0.14	0.55	0.22
43	Guangdong Jiayuan Technology Shares CO.,Ltd	0.37	0.05	0.25	0.22	0.52	0.07	0.55
44	Genew Technologies Co.,Ltd	0.67	0.94	0.83	0.81	0.11	0.19	0.8
45	Nanya New Material Technology CO.,Ltd	0.08	0.04	0.1	0.06	0.31	0.58	0.11
46	Bestechnic (Shanghai) Co., Ltd	0.47	0.99	0.9	0.62	0.501	0.501	0.82
47	Shenzhen Consys Science Technology Co.,Ltd	0.06	0.96	0.99	0.98	0.73	0.08	0.98
